# Supplementary material for: Three new species of Begonia endemic to the Puerto Princesa Subterranean River National Park, Palawan
Source: Bot Stud. 2015 Jul 24;56:19. doi: 10.1186/s40529-015-0099-1 (PMC5432911; doi:10.1186/s40529-015-0099-1)
Supplement: Supplementary file 1 — Additional file 1. Voucher specimen details and genbank accession numbers for the DNA sequences used in the phylogenetic analysis. [file 40529_2015_99_MOESM1_ESM.xlsx]

## Sheet: Sheet1
Taxon	ndhA intron	ndhF–rpl32	rpl32–trnL	trnC–ycf6	ycf6–psbM	psbM–trnD	Voucher
B. acuminatissima Merr.	KR186445	KR186532	KR186706	KR186792	KR186879	KR186619	Rubite R321 (PNH)
B. anisoptera Merr.	KR186448	KR186535	KR186709	KR186795	KR186882	KR186622	Rubite R479 (PNH)
B. blancii M. Hughes & C.-I Peng	KR186450	KR186537	KR186711	KR186797	KR186884	KR186624	Peng P22545 (HAST)
B. calcicola Merr.	KR186452	KR186539	KR186713	KR186799	KR186886	KR186626	Peng P20761 (HAST)
B. camiguinensis Elmer	KR186453	KR186540	KR186714	KR186800	KR186887	KR186627	Rubite R506 (PNH)
B. castilloi Merr.	KR186454	KR186541	KR186715	KR186801	KR186888	KR186628	Rubite R98 (PNH)
B. chingipengii Rubite	KR186455	KR186542	KR186716	KR186802	KR186889	KR186629	Peng P23368 (HAST)
B. chloroneura P.Wilkie & Sands	KR186456	KR186543	KR186717	KR186803	KR186890	KR186630	Wilkie et al., 29015 (E)
B. cleopatrae Coyle	KR186457	KR186544	KR186718	KR186804	KR186891	KR186631	Wilkie et al., 25373 (E)
B. culasiensis ined.	KR186459	KR186546	KR186719	KR186806	KR186893	KR186633	Rubite R234 (PNH)
B . × dinglensis ined.	KR186444	KR186531	KR186705	KR186791	KR186878	KR186618	Peng P23859 (HAST)
B. elmeri Merr.	KR186462	KR186549	KR186722	KR186809	KR186896	KR186636	Rubite R319 (PNH)
B. fenicis Merr.	KR186464	KR186551	KR186724	KR186811	KR186898	KR186638	Peng P10794 (HAST)
B. forbesii King	KR186467	KR186554	KR186727	KR186814	KR186901	KR186641	Peng P22685 (HAST)
B. gitingensis Elmer	KR186470	KR186557	KR186730	KR186817	KR186904	KR186644	Rubite R255 (PNH)
B. gueritziana Gibbs	KR186471	KR186558	KR186731	KR186818	KR186905	KR186645	Peng P22311 (HAST)
B. gutierrezii Coyle	KR186473	KR186560	KR186733	KR186820	KR186907	KR186647	Blanc s.n. (E)
B. hernandioides Merr.	KR186474	KR186561	KR186734	KR186821	KR186908	KR186648	Peng P21006 (HAST)
B. hughesii1	KR186476	KR186563	KR186736	KR186823	KR186910	KR186650	Peng P23466 (HAST)
B. hughesii2	KR186477	KR186564	KR186737	KR186824	KR186911	KR186651	Peng P23475 (HAST)
B. ignorata Irmsch.	KR186478	KR186565	KR186738	KR186825	KR186912	KR186652	Peng P22725 (HAST)
B. klemmei Merr.	KR186480	KR186567	KR186740	KR186827	KR186914	KR186654	Rubite R182 (PNH)
B. longiscapa Warb.	KR186483	KR186570	KR186743	KR186830	KR186917	KR186657	Rubite R309 (PNH)
B. manillensis A.DC.	KR186486	KR186573	KR186746	KR186833	KR186920	KR186660	Rubite R256 (PNH)
B. masoniana Irmsch.	KR186487	KR186574	KR186747	KR186834	KR186921	KR186661	Peng P21411 (HAST)
B. nigritarum (Kamel) Steud.	KR186492	KR186579	KR186752	KR186839	KR186926	KR186666	Rubite R419 (PNH)
B. ningmingensis D. Fang, Y. G. Wei & C.-I Peng	KR186500	KR186587	KR186760	KR186847	KR186934	KR186674	Peng P20322 (HAST)
B. obtusifolia Merr.	KR186501	KR186588	KR186761	KR186848	KR186935	KR186675	Peng P23828 (HAST)
B. oxysperma A.DC.	KR186502	KR186589	KR186762	KR186849	KR186936	KR186676	Rubite R213 (PNH)
B. rubiteae M.Hughes	KR186505	KR186592	KR186765	KR186852	KR186939	KR186679	Rubite R356 (PNH)
B. rufipila Merr.	KR186506	KR186593	KR186766	KR186853	KR186940	KR186680	Rubite R265 (PNH)
B. suborbiculata Merr.	KR186517	KR186604	KR186777	KR186864	KR186951	KR186691	Rubite R353 (PNH)
B. tagbanua1	KR186521	KR186608	KR186781	KR186868	KR186955	KR186695	Blanc s.n. (E)
B. tagbanua2	KR186522	KR186609	KR186782	KR186869	KR186956	KR186696	Peng P23472 (HAST)
B. taraw2	KR186523	KR186610	KR186783	KR186870	KR186957	KR186697	Blanc s.n. taraw2 (E)
B. taraw1	KR186524	KR186611	KR186784	KR186871	KR186958	KR186698	Blanc s.n. taraw1 (E)
B. tayabensis Merr.	KR186525	KR186612	KR186785	KR186872	KR186959	KR186699	Rubite R360 (PNH)
B. tigrina Kiew	KR186526	KR186613	KR186786	KR186873	KR186960	KR186700	Peng P22720 (HAST)
B. trichocheila Warb.	KR186527	KR186614	KR186787	KR186874	KR186961	KR186701	Peng P20764 (HAST)
B. wadei Merr. & Quisumb.	KR186528	KR186615	KR186788	KR186875	KR186962	KR186702	Rubite R699 (PNH)
B. woodii Merr.	KR186529	KR186616	KR186789	KR186876	KR186963	KR186703	Peng P23479 (HAST)
